# Supplementary material for: A Meta-Analysis and Systematic Review of Community-Based Intimate Partner Violence Interventions in India
Source: Int J Environ Res Public Health. 2023 Mar 27;20(7):5277. doi: 10.3390/ijerph20075277 (PMC10093839; doi:10.3390/ijerph20075277)
Supplement: Supplementary file 1 [file ijerph-20-05277-s001.zip]

Archive with 1 entries (1 files):
- ijerph-2204482-supplementary.pdf
